# Supplementary material for: Photosynthetic Acclimation to Fluctuating Irradiance in Plants
Source: Front Plant Sci. 2020 Mar 24;11:268. doi: 10.3389/fpls.2020.00268 (PMC7105707; doi:10.3389/fpls.2020.00268)
Supplement: Supplementary file 1 [file Table_1.xlsx]

## Sheet: Sheet1
			Table S1: Overview of published data used to calculate mean fluctuating light (FL) effects, as shown in Fig. 2. Also shown are the correlations between mean FL effect and the fraction of low light used during each published experiment.
Paper	Year	Species	Level	Trait	Mean (U)	Standard Error (U)	Sample size (U)	Mean (FL)	Standard Error (FL)	Sample size (FL)	Ratio U/FL	Mean FL effect	97.5% FL effect	2.5% FL effect	Fraction low light	Correlation
Kubasek et al.	2013	Setaria macrostachya	Leaf	Amax	29.3	0.745032	5	23.86	2.04794	5	0.814334	-0.185411	0.0212881	-0.383674	0.67	-0.33319
Watling et al.	1997	Diploglottis diphyllostegia	Leaf	Amax	7.26128	0.170115	2	6.06169	0.339824	2	0.834796	-0.16454	0.710133	-0.588203	0.83
Kubasek et al.	2013	Amaranthus caudatus	Leaf	Amax	26.59	0.701717	5	22.29	0.901784	5	0.838285	-0.161472	-0.043231	-0.270356	0.67
Watling et al.	1997	Alocasia macrorrhiza	Leaf	Amax	20.99	1.05067	5	18.22	0.847437	5	0.868032	-0.132068	0.0531532	-0.283612	0.83
Kubasek et al.	2013	Celosia argentea	Leaf	Amax	8.82964	0.276133	2	7.56649	1.2526	2	0.856942	-0.130796	2.20993	-0.767052	0.67
Kubasek et al.	2013	Wheat	Leaf	Amax	27	0.7	5	27	0.7	5	1	-0.000162881	0.108312	-0.0982671	0.67
Leakey et al.	2002	Shorea leprosula	Leaf	Amax	6.08	0.33	6	6.22	0.36	6	1.02303	0.0225423	0.251063	-0.168401	0.72
Vialet-Chabrand et al.	2017	Arabidopsis	Leaf	Amax	21.38	0.07	5	22.48	0.2	5	1.05145	0.0514007	0.0792689	0.0239172	0.5
Vialet-Chabrand et al.	2017	Arabidopsis	Leaf	Amax	17.38	0.19	5	18.78	0.21	5	1.08055	0.0806078	0.129029	0.0341701	0.5
Watling et al.	1997	Micromelum minutum	Leaf	Amax	8.15567	0.424746	2	9.01531	1.63502	2	1.1054	0.122201	3.6606	-0.730857	0.83
Watling et al.	1997	Alocasia macrorrhiza	Plant	Biomass	45.06	9.2	4	12.5	2.09	4	0.277408	-0.723376	-0.288326	-0.881297	0.83	0.199956
Kubasek et al.	2013	Setaria macrostachya	Plant	Biomass	2.42	0.41	5	1.01	0.13	5	0.417355	-0.583319	-0.1854	-0.766681	0.67
Kubasek et al.	2013	Amaranthus caudatus	Plant	Biomass	2.86	0.48	5	1.21	0.47	5	0.423077	-0.569758	0.100581	-0.914855	0.67
Kubasek et al.	2013	Celosia argentea	Plant	Biomass	2.15	0.26	5	1.05	0.29	5	0.488372	-0.509064	-0.00416052	-0.842554	0.67
Watling et al.	1997	Omalanthus novo-guinensis	Plant	Biomass	74.36	11.29	2	40.46	2.82	2	0.54411	-0.460321	1.14925	-0.866092	0.83
Leakey et al.	2002	Shorea leprosula	Plant	Biomass	15.4	0.9	10	10.3	0.7	10	0.668831	-0.331059	-0.182319	-0.456004	0.72
Vialet-Chabrand et al.	2017	Arabidopsis	Plant	Biomass	0.34	0.0122549	9	0.232	0.00641923	9	0.682353	-0.317439	-0.24176	-0.383904	0.5
Vialet-Chabrand et al.	2017	Arabidopsis	Plant	Biomass	0.258	0.0087535	9	0.179	0.0052521	9	0.693798	-0.306167	-0.229953	-0.373852	0.5
Kubasek et al.	2013	Wheat	Plant	Biomass	2.41	0.27	5	1.69	0.08	5	0.701245	-0.298732	0.0369359	-0.484826	0.67
Watling et al.	1997	Diploglottis diphyllostegia	Plant	Biomass	6.82	0.75	4	5.75	0.69	4	0.843109	-0.15681	0.448205	-0.513973	0.83
Kaiser et al.	2018	Tomato	Plant	Biomass	19.7	0.7	7	18.3	0.7	8	0.928934	-0.0710919	0.052041	-0.180591
Watling et al.	1997	Micromelum minutum	Plant	Biomass	8.86	1.24	4	13.87	2.83	4	1.56546	0.570018	2.31479	-0.380577	0.83
Vialet-Chabrand et al.	2017	Arabidopsis	Leaf	Chl a/b	4.22	0.13	8	3.69	0.12	8	0.874408	-0.125485	-0.0284915	-0.213517	0.5	0.636904
Vialet-Chabrand et al.	2017	Arabidopsis	Leaf	Chl a/b	4.32	0.18	8	3.86	0.16	8	0.893519	-0.10587	0.0251458	-0.222901	0.5
Grieco et al.	2012	Arabidopsis	Leaf	Chl a/b	3.627	0.0157501	15	3.354	0.00748777	15	0.924731	-0.0752326	-0.0654818	-0.084759	0.8
Leakey et al.	2002	Shorea leprosula	Leaf	Chl a/b	2.91	0.05	10	2.98	0.1	10	1.02405	0.0241374	0.113002	-0.0617854	0.72
Kubasek et al.	2013	Wheat	Plant	Root/Shoot	1.09	0.16	5	0.53	0.1	5	0.486239	-0.514459	-0.062806	-0.772849	0.67	0.689409
Kubasek et al.	2013	Setaria macrostachya	Plant	Root/Shoot	0.54	0.1	5	0.32	0.02	5	0.592593	-0.407628	0.190741	-0.624515	0.67
Kubasek et al.	2013	Amaranthus caudatus	Plant	Root/Shoot	0.49	0.04	5	0.31	0.14	5	0.632653	-0.346832	0.51993	-0.893701	0.67
Watling et al.	1997	Omalanthus novo-guinensis	Plant	Root/Shoot	0.541821	0.109407	6	0.419285	0.102833	6	0.773844	-0.225575	0.790123	-0.707078	0.83
Leakey et al.	2002	Shorea leprosula	Plant	Root/Shoot	0.29	0.02	10	0.28	0.03	10	0.965517	-0.0341754	0.269684	-0.290181	0.72
Kubasek et al.	2013	Celosia argentea	Plant	Root/Shoot	0.55	0.08	5	0.56	0.14	5	1.01818	0.0210652	1.12251	-0.638103	0.67
Watling et al.	1997	Diploglottis diphyllostegia	Plant	Root/Shoot	0.295556	0.01	6	0.306435	0.0282607	6	1.03681	0.0361984	0.309122	-0.216941	0.83
Watling et al.	1997	Alocasia macrorrhiza	Plant	Root/Shoot	0.36	0.01	6	0.459	0.0392089	6	1.275	0.275202	0.579201	-0.0119259	0.83
Watling et al.	1997	Micromelum minutum	Plant	Root/Shoot	0.303951	0.01	6	0.419922	0.00440501	6	1.38155	0.381279	0.515213	0.268663	0.83
Kubasek et al.	2013	Wheat	Leaf	SLA	3.55	0.22	5	3.46	0.25	5	0.974648	-0.0260176	0.267694	-0.257738	0.67	-0.64736
Leakey et al.	2002	Shorea leprosula	Leaf	SLA	26.7	0.6	10	26.1	0.7	10	0.977528	-0.0224917	0.0563598	-0.0979823	0.72
Kaiser et al.	2018	Tomato	Leaf	SLA	21.4	0.1	7	22.1	0.3	8	1.03271	0.0326465	0.0675334	-0.00243353	0.93
Kubasek et al.	2013	Setaria macrostachya	Leaf	SLA	4.39	0.21	5	4.89	0.31	5	1.1139	0.113611	0.38163	-0.117674	0.67
Kubasek et al.	2013	Amaranthus caudatus	Leaf	SLA	4.69	0.3	5	5.49	0.39	5	1.17058	0.170102	0.528271	-0.10968	0.67
Vialet-Chabrand et al.	2017	Arabidopsis	Leaf	SLA	336.26	7.76696	9	399.23	7.37861	9	1.18727	0.18739	0.271959	0.110372	0.5
Kubasek et al.	2013	Celosia argentea	Leaf	SLA	4.52	0.17	5	5.4	0.24	5	1.19469	0.194773	0.401856	0.0132633	0.67
Vialet-Chabrand et al.	2017	Arabidopsis	Leaf	SLA	283.7	9.7087	9	361.62	6.21432	9	1.27466	0.27456	0.393759	0.169868	0.5
